# Supplementary material for: Protein and Amino Acid Supplementation Among Recreational Gym Goers and Associated Factors—An Exploratory Study
Source: J Funct Morphol Kinesiol. 2025 Jun 28;10(3):248. doi: 10.3390/jfmk10030248 (PMC12286015; doi:10.3390/jfmk10030248)
Supplement: Supplementary file 1 [file jfmk-10-00248-s001.zip]

Archive with 1 entries (1 files):
- jfmk-3678035-supplementary.pdf
